# Supplementary material for: S100A8 and S100A12 Proteins as Biomarkers of High Disease Activity in Patients with Rheumatoid Arthritis That Can Be Regulated by Epigenetic Drugs
Source: Int J Mol Sci. 2022 Dec 31;24(1):710. doi: 10.3390/ijms24010710 (PMC9820830; doi:10.3390/ijms24010710)
Supplement: Supplementary file 1 [file ijms-24-00710-s001.zip]

Archive with 1 entries (1 files):
- ijms-2052018-supplementary.pdf
